# Supplementary material for: Comparative pangenomics of Streptococcus pneumoniae from Malawi: uncovering genetic variability and pathogenicity
Source: Microb Genom. 2025 Apr 15;11(4):001370. doi: 10.1099/mgen.0.001370 (PMC12282314; doi:10.1099/mgen.0.001370)
Supplement: Uncited Supplementary Material 2. [file mgen-11-01370-s002.xlsx]

## Sheet: S1 Table
S1 Table. Statistical analysis of serotypes distribution
Serotype	Carriage.present	Carriage.absent	Patients.present	Patients.absent	p_value	BH adjusted_p_value	Odds_Ratio	Log2_Odds_Ratio	Significance					Significant in carriage group
1	7	803	112	494	1.71167e-35	9.92769e-34	26.0081	4.70089	Significant					Significant in patient group
5	17	793	92	514	2.14485e-20	6.22005e-19	8.34928	3.06165	Significant
16F	55	755	5	601	4.17291e-09	8.06762e-08	0.114204	-3.13032	Significant
12F	5	805	27	579	1.57093e-06	2.27785e-05	7.50777	2.90838	Significant
19F	62	748	15	591	1.44023e-05	0.000167067	0.306206	-1.70743	Significant
21	25	785	2	604	9.30151e-05	0.000899146	0.103974	-3.26571	Significant
11A	20	790	1	605	0.000181234	0.00150165	0.0652893	-3.93701	Significant
Swiss_NT	15	795	0.5	606	0.000274885	0.00199291	0.0437294	-4.51525	Significant
15C	20	790	2	604	0.000818592	0.00527537	0.130795	-2.93462	Significant
28F	13	797	0.5	606	0.000954525	0.00553625	0.0505839	-4.30518	Significant
46	2	808	11	595	0.00312349	0.0164693	7.46891	2.9009	Not Significant
34	20	790	3	603	0.00455387	0.0220104	0.196517	-2.34727	Not Significant
31	10	800	0.5	606	0.00653967	0.0270929	0.0660066	-3.92125	Not Significant
untypable	10	800	0.5	606	0.00653967	0.0270929	0.0660066	-3.92125	Not Significant
07C	22	788	5	601	0.0101074	0.0390818	0.297988	-1.74667	Not Significant
19B	15	795	2	604	0.011417	0.0413865	0.175497	-2.51048	Not Significant
2	0.5	810	5	601	0.0142211	0.0458235	13.4775	3.75249	Not Significant
4	15	795	25	581	0.0142003	0.0458235	2.28055	1.18938	Not Significant
15A	11	799	1	605	0.0169104	0.0516212	0.12006	-3.05817	Not Significant
06B	4	806	11	595	0.0189556	0.0549713	3.72521	1.89732	Not Significant
23B	7	803	0.5	606	0.022398	0.0590493	0.0946488	-3.40127	Not Significant
35A	7	803	0.5	606	0.022398	0.0590493	0.0946488	-3.40127	Not Significant
8	0.5	810	4	602	0.0333558	0.0841146	10.7641	3.42816	Not Significant
13	39	771	16	590	0.0375291	0.0906953	0.536115	-0.899386	Not Significant
07F	5	805	11	595	0.0423812	0.0983243	2.97647	1.5736	Not Significant
6E(6B)	54	756	25	581	0.0462199	0.103106	0.60241	-0.731183	Not Significant
23F	43	767	48	558	0.0493174	0.105941	1.53438	0.617659	Not Significant
25F	0.5	810	3	603	0.078162	0.15003	8.0597	3.01073	Not Significant
35D	0.5	810	3	603	0.078162	0.15003	8.0597	3.01073	Not Significant
35F	5	805	0.5	606	0.0751478	0.15003	0.132838	-2.91226	Not Significant
38	2	808	6	600	0.0801884	0.15003	4.04	2.01436	Not Significant
10B	21	789	8	598	0.128132	0.23224	0.502628	-0.992438	Not Significant
15B	17	793	6	600	0.136298	0.239553	0.466471	-1.10014	Not Significant
09V	35	775	18	588	0.20464	0.339118	0.677843	-0.560978	Not Significant
20	8	802	2	604	0.203307	0.339118	0.331954	-1.59095	Not Significant
19A	37	773	19	587	0.214615	0.345769	0.676228	-0.564418	Not Significant
33D	6	804	1	605	0.249696	0.391415	0.221488	-2.1747	Not Significant
3	25	785	13	593	0.320826	0.465198	0.688364	-0.538756	Not Significant
18F	1	809	3	603	0.319316	0.465198	4.02488	2.00894	Not Significant
22A	7	803	2	604	0.315154	0.465198	0.379849	-1.3965	Not Significant
18A	8	802	3	603	0.370006	0.523423	0.498756	-1.00359	Not Significant
14	23	787	12	594	0.38751	0.535132	0.69126	-0.532699	Not Significant
10A	4	806	1	605	0.399863	0.53935	0.333058	-1.58616	Not Significant
23B1	0.5	810	1	605	0.427966	0.551601	2.67769	1.42099	Not Significant
45	0.5	810	1	605	0.427966	0.551601	2.67769	1.42099	Not Significant
23A	6	804	2	604	0.478417	0.603222	0.443709	-1.17232	Not Significant
17F	4	806	5	601	0.509136	0.628296	1.67637	0.745343	Not Significant
06A	40	770	35	571	0.549069	0.663459	1.17995	0.238723	Not Significant
22F	1	809	2	604	0.579507	0.672229	2.67881	1.42159	Not Significant
33F	1	809	2	604	0.579507	0.672229	2.67881	1.42159	Not Significant
24	2	808	3	603	0.656579	0.746698	2.00995	1.00716	Not Significant
09L	6	804	3	603	0.740283	0.795119	0.666667	-0.584963	Not Significant
18C	22	788	14	592	0.733797	0.795119	0.847052	-0.239478	Not Significant
35B	19	791	12	594	0.715799	0.795119	0.841042	-0.24975	Not Significant
6E(6A)	1	809	0.5	606	1	1	0.667492	-0.583178	Not Significant
09N	1	809	0.5	606	1	1	0.667492	-0.583178	Not Significant
11E	1	809	0.5	606	1	1	0.667492	-0.583178	Not Significant
29	4	806	3	603	1	1	1.00249	0.00358434	Not Significant

## Sheet: S2 Table
S2 Table. Genes significantly present in serotype 1
Panaroo_ID	Panaroo_Annotation	Number_pos_present_in	Number_neg_present_in	Number_pos_not_present_in	Number_neg_not_present_in	Sensitivity	Specificity	Odds_ratio	Naive_p	Bonferroni_p	RefSeq_Locu_Tag	String-Annotation
pezT_2~~~pezT~~~pezT_1~~~pezT_3	Toxin PezT	112	0	7	220	94.1176470588	100.0	inf	4.7632314324902145e-82	1.3451365565352366e-78	SP_1051	Toxin PezT; Toxic component of a type II toxin-antitoxin (TA) system. Phosphorylates UDP-N-acetyl-D-glucosamine (UNAG) on the 3'-hydroxyl group of the N-acetyl-D-glucosamine moiety, yielding UNAG-3P. UNAG-3P inhibits MurA, the first committed step in cell wall synthesis, which is then blocked. Upon expression in E.coli results in decreased cell growth and viability, followed 3 hours later by grow…
iga_2~~~iga_3~~~iga_1~~~iga_4~~~iga	hypothetical protein;Immunoglobulin A1 protease	119	24	0	196	100.0	89.0909090909	inf	9.456980369778361e-68	2.6706512564254092e-64	SP_0664	Zinc metalloprotease ZmpB; Is a virulence factor capable of inducing inflammation in the lower respiratory tract, by increasing tumor necrosis factor alpha (TNF-alpha) concentration in the lungs. Also appears to have other functions important in virulence in models of pneumonia and septicemia; Belongs to the peptidase M26 family
pcp_1~~~pcp_2~~~pcp_3	Pyrrolidone-carboxylate peptidase	119	90	0	130	100.0	59.0909090909	inf	7.301605911519894e-34	2.0619735094132182e-30	SP_2060	Pyrrolidone-carboxylate peptidase 2; Removes 5-oxoproline from various penultimate amino acid residues except L-proline; Belongs to the peptidase C15 family
tkt_1	Transketolase	115	84	4	136	96.6386554622	61.8181818182	46.54761904761905	6.528543688951982e-30	1.8436607377600397e-26	SP_1615	Transketolase; Catalyzes the transfer of a two-carbon ketol group from a ketose donor to an aldose acceptor, via a covalent intermediate with the cofactor thiamine pyrophosphate
nagC	N-acetylglucosamine repressor	119	131	0	89	100.0	40.4545454545	inf	6.2973198530570466e-21	1.77836312650331e-17	SP_0473	Putative regulator; Identified by match to protein family HMM PF00480
group_2391	Antitoxin PezA	111	153	8	67	93.2773109244	30.4545454545	6.075980392156863	1.1565423698341148e-07	0.00032660756524115404	SP_1050	Antitoxin PezA; Antitoxin component of a type II toxin-antitoxin (TA) system. Upon expression in E.coli neutralizes the toxic effect of cognate toxin PezT. Represses transcription of its own operon, PezT acts as a corepressor, considerably increasing repression

## Sheet: S3 Table
S3 Table. Genes significantly absent from serotype 1
Panaroo_ID	Panaroo_Annotation	Number_pos_present_in	Number_neg_present_in	Number_pos_not_present_in	Number_neg_not_present_in	Sensitivity	Specificity	Odds_ratio	Naive_p	Bonferroni_p	RefSeq_Locus_Tag	String-Annotation
wfgD	UDP-Glc:alpha-D-GlcNAc-diphosphoundecaprenol beta-13-glucosyltransferase WfgD;hypothetical protein	1	219	118	1	0.840336134454	0.454545454545	3.869669530222119e-05	2.2217925509966556e-90	6.274342164014555e-87	SP_0136	Glycosyl transferase, family 2; Identified by match to protein family HMM PF00535
gtfA_2	UDP-N-acetylglucosamine--peptide N-acetylglucosaminyltransferase GtfA subunit	1	218	118	2	0.840336134454	0.909090909091	7.774840615767377e-05	1.3270672454831024e-88	3.7476379012442813e-85	SP_1758	Glycosyltransferase Gtf1; An N-acetylglucosaminyl transferase that is part of the accessory SecA2/SecY2 system specifically required to export serine-rich repeat cell wall proteins usually encoded upstream in the same operon
secA_3~~~secA_1~~~secA_2	Protein translocase subunit SecA;hypothetical protein	1	218	118	2	0.840336134454	0.909090909091	7.774840615767377e-05	1.3270672454831024e-88	3.7476379012442813e-85	SP_1759	Protein translocase subunit SecA 2; Part of the Sec protein translocase complex. Interacts with the SecYEG preprotein conducting channel. Has a central role in coupling the hydrolysis of ATP to the transfer of proteins into and across the cell membrane, serving as an ATP-driven molecular motor driving the stepwise translocation of polypeptide chains across the membrane
glyE_4~~~glyE_5~~~glyE_2~~~glyE_3~~~glyE	Glycosyltransferase GlyE	1	208	118	12	0.840336134454	5.45454545455	0.0004889178617992178	5.1140339422082195e-76	1.4442031852796012e-72	SP_1766	Glycosyl transferase, family 8; Identified by match to protein family HMM PF01501
secY_1~~~secY2~~~secY_2~~~secY2_2~~~secY2_1	Protein translocase subunit SecY;Accessory Sec system protein translocase subunit SecY2	2	208	117	12	1.68067226891	5.45454545455	0.0009861932938856016	4.876460213987232e-74	1.3771123644299943e-70	SP_1763	Accessory Sec system protein translocase subunit SecY2; Part of the accessory SecA2/SecY2 system specifically required for export of possible cell wall proteins. The central subunit of a protein translocation channel
glyG_5~~~glyE_4~~~gtfB_1~~~glyG_2~~~glyE_3~~~gtfB_3~~~glyG_8~~~glyG_1~~~epsH~~~glyE_2~~~glyD_2~~~gtfB_2~~~glyE_8	Glycosyltransferase GlyG;Glycosyltransferase GlyE;UDP-N-acetylglucosamine--peptide N-acetylglucosaminyltransferase stabilizing protein GtfB;hypothetical protein;Putative glycosyltransferase EpsH;Glycosyltransferase GlyD	0	202	119	18	0.0	8.18181818182	0.0	1.1919326617365135e-72	3.3660178367439143e-69	SP_1771	Glycosyl transferase, family 2/glycosyl transferase family 8; Identified by match to protein family HMM PF00535; match to protein family HMM PF01501
glyD~~~glyD_2~~~glyD_1~~~glyD_3	Glycosyltransferase GlyD	2	206	117	14	1.68067226891	6.36363636364	0.001161729317069123	4.477042777113909e-72	1.264316880256968e-68	SP_1767	Glycosyl transferase, family 8; Identified by match to protein family HMM PF01501
glyE_5~~~glyE_8~~~glyE_2~~~gtfB_3~~~glyE_1~~~glyD_2~~~glyE_3~~~gtfB_2~~~gtfB_1	Glycosyltransferase GlyE;UDP-N-acetylglucosamine--peptide N-acetylglucosaminyltransferase stabilizing protein GtfB;Glycosyltransferase GlyD	1	200	118	20	0.840336134454	9.09090909091	0.000847457627118644	1.0362229701382353e-68	2.9262936676703765e-65	SP_1765	Glycosyl transferase, family 8; Identified by match to protein family HMM PF01501
gtfB_2~~~dapH_1~~~dapH_2~~~gtfB_1	UDP-N-acetylglucosamine--peptide N-acetylglucosaminyltransferase stabilizing protein GtfB;2345-tetrahydropyridine-26-dicarboxylate N-acetyltransferase;hypothetical protein	1	194	118	26	0.840336134454	11.8181818182	0.0011357679538703477	4.867091689188483e-64	1.3744666930268276e-60	SP_1770	Glycosyl transferase, family 8; Identified by match to protein family HMM PF01501
haeIIIM	Modification methylase HaeIII;hypothetical protein	1	180	118	40	0.840336134454	18.1818181818	0.0018832391713747645	7.46156720734561e-55	2.1071465793544e-51	SP_0569	Type II DNA modification methyltransferase, truncation; Identified by similarity to EGAD:8482
glyG_5~~~glyG_4~~~glyG_3~~~glyG_2~~~glyG_1	Glycosyltransferase GlyG	1	160	118	60	0.840336134454	27.2727272727	0.0031779661016949155	3.586512010992384e-44	1.0128309919042493e-40	SP_1764	Glycosyl transferase, family 2; Identified by match to protein family HMM PF00535
dpnC_2~~~dpnC_1~~~dpnC	Type-2 restriction enzyme DpnI	1	152	118	68	0.840336134454	30.9090909091	0.003791257805530776	9.693315763109854e-41	2.7373923715022225e-37	SP_1850	Type-2 restriction enzyme DpnI; Recognizes the double-stranded and methylated sequence G(Me)ATC and cleaves after A-2
ntpB	V-type sodium ATPase subunit B	0	94	119	126	0.0	57.2727272727	0.0	3.1819186763453466e-22	8.985738341999258e-19	SP_1316	V-type ATP synthase beta chain; Produces ATP from ADP in the presence of a proton gradient across the membrane. The V-type beta chain is a regulatory subunit
ntpD	V-type sodium ATPase subunit D	0	94	119	126	0.0	57.2727272727	0.0	3.1819186763453466e-22	8.985738341999258e-19	SP_1315	V-type ATP synthase subunit D; Produces ATP from ADP in the presence of a proton gradient across the membrane
bcgIB	hypothetical protein;Restriction enzyme BgcI subunit beta	15	141	104	79	12.6050420168	35.9090909091	0.080810147299509	4.481708171244289e-21	1.2656343875593872e-17	SP_1037	Putative type II restriction endonuclease; Possibly and isoschizomer of BcgI; identified by match to protein family HMM PF07674
phoU_1~~~phoU_3~~~phoU_2	Phosphate-specific transport system accessory protein PhoU	0	89	119	131	0.0	59.5454545455	0.0	6.2973198530570466e-21	1.77836312650331e-17	SP_1830	Putative phosphate transport system regulatory protein PhoU; Identified by similarity to GP:4530451
ntpA~~~ntpA_1~~~ntpA_2	V-type sodium ATPase catalytic subunit A	1	94	118	126	0.840336134454	57.2727272727	0.01135953840605842	1.4349802501056662e-20	4.052384226298401e-17	SP_1317	V-type ATP synthase alpha chain; Produces ATP from ADP in the presence of a proton gradient across the membrane. The V-type alpha chain is a catalytic subunit
atpE_2	hypothetical protein;V-type proton ATPase subunit E	1	94	118	126	0.840336134454	57.2727272727	0.01135953840605842	1.4349802501056662e-20	4.052384226298401e-17	SP_1320	V-type sodium ATP synthase, subunit E; Identified by similarity to EGAD:22735
yjhC_2	putative oxidoreductase YjhC	1	94	118	126	0.840336134454	57.2727272727	0.01135953840605842	1.4349802501056662e-20	4.052384226298401e-17	SP_1325	Oxidoreductase, Gfo/Idh/MocA family; Identified by match to protein family HMM PF01408; match to protein family HMM PF02894
ntpC	V-type sodium ATPase subunit C	1	94	118	126	0.840336134454	57.2727272727	0.01135953840605842	1.4349802501056662e-20	4.052384226298401e-17	SP_1319	V-type sodium ATP synthase, subunit C; Identified by similarity to EGAD:14708; match to protein family HMM PF01992
ntpG	V-type sodium ATPase subunit G	1	94	118	126	0.840336134454	57.2727272727	0.01135953840605842	1.4349802501056662e-20	4.052384226298401e-17	SP_1318	V-type sodium ATP synthase, subunit G; Identified by similarity to EGAD:22807; match to protein family HMM PF01990
murR	hypothetical protein;HTH-type transcriptional regulator MurR	1	94	118	126	0.840336134454	57.2727272727	0.01135953840605842	1.4349802501056662e-20	4.052384226298401e-17	SP_1331	Putative phosphosugar-binding transcriptional regulator; Identified by match to protein family HMM PF01380
ntpK	V-type sodium ATPase subunit K;hypothetical protein	1	93	118	127	0.840336134454	57.7272727273	0.011572808456351375	3.4809966538676725e-20	9.830334550522307e-17	SP_1321	V-type sodium ATP synthase, subunit K; Identified by similarity to EGAD:18019; match to protein family HMM PF00137; Belongs to the V-ATPase proteolipid subunit family
xerC_2~~~xerC_1~~~xerC_4	Tyrosine recombinase XerC;hypothetical protein	0	53	119	167	0.0	75.9090909091	0.0	1.6883125271071434e-11	4.767794576550573e-08	SP_1129	Integrase/recombinase, phage integrase family; Identified by match to protein family HMM PF00589; Belongs to the 'phage' integrase family
fucU	L-fucose mutarotase	2	73	117	147	1.68067226891	66.8181818182	0.03442219880576045	7.854828142045254e-14	2.21820346731358e-10	SP_2165	Fucose operon FucU protein; Identified by match to protein family HMM PF05025; Belongs to the RbsD / FucU family
group_1980	ISL3 family transposase IS1167;hypothetical protein;ISL3 family transposaseA;ISL3 family transposase ISSpn14	0	60	119	160	0.0	72.7272727273	0.0	2.341940335637321e-13	6.613639507839794e-10	SP_1639	IS1167, transposase; Identified by similarity to GP:2804700; match to protein family HMM PF01610
group_2124	ISL3 family transposase ISSpn14;hypothetical protein;ISL3 family transposaseA;ISL3 family transposase IS1167	3	74	116	146	2.52100840336	66.3636363636	0.05102516309412861	5.31607396233991e-13	1.5012592869647906e-09	SP_1692	IS1167, transposase; Identified by similarity to GP:2804700; match to protein family HMM PF01610
group_1106	ISL3 family transposase ISSg1;ISL3 family transposase ISSth1;ISL3 family transposase ISSsu6;hypothetical protein	0	57	119	163	0.0	74.0909090909	0.0	2.0796812030350018e-12	5.873019717370845e-09	SP_1582	IS1167, transposase; Identified by similarity to GP:2804700; match to protein family HMM PF01610
mtlR	hypothetical protein;Transcriptional regulator MtlR	1	57	118	163	0.840336134454	74.0909090909	0.02423431460005947	5.179103026242744e-11	1.462578694610951e-07	SP_0395	Putative transcriptional regulator; Identified by similarity to GP:3025455
mtlD	Mannitol-1-phosphate 5-dehydrogenase	2	57	117	163	1.68067226891	74.0909090909	0.04888289098815415	3.9298478088007857e-10	1.1097890212053418e-06	SP_0397	Mannitol-1-phosphate 5-dehydrogenase; Identified by similarity to EGAD:16282; match to protein family HMM PF01232; match to protein family HMM PF08125
lysA_2~~~sbnH	hypothetical protein;Diaminopimelate decarboxylase;2-[(L-alanin-3-ylcarbamoyl)methyl]-2-hydroxybutanedioate decarboxylase	0	39	119	181	0.0	82.2727272727	0.0	1.4838548585860965e-08	4.1904061206471366e-05	SP_0166	Pyridoxal-dependent decarboxylase, Orn/Lys/Arg family; Identified by match to protein family HMM PF02784
group_1366	IS630 family transposase IS630-Spn1	1	43	118	177	0.840336134454	80.4545454545	0.03488372093023256	3.861857299814655e-08	0.00010905885014676585	SP_0300	IS630-Spn1, transposase Orf2; Identified by similarity to GP:5019553

## Sheet: S4 Table
S4 Table. Genes significantly present in serotype 5
Panaroo_ID	Panaroo_Annotation	Number_pos_present_in	Number_neg_present_in	Number_pos_not_present_in	Number_neg_not_present_in	Sensitivity	Specificity	Odds_ratio	Naive_p	Bonferroni_p	RefSeq_Locus_Tag	String-Annotation
fpgS_1~~~fpgS_2	Folylpolyglutamate synthase	108	54	1	166	99.0825688073	75.4545454545	332.0	4.302608168536315e-44	1.2537800203114822e-40	SP_0290	Dihydrofolate synthetase; Identified by similarity to EGAD:42028; match to protein family HMM PF01225; match to protein family HMM PF02875; match to protein family HMM TIGR01499; Belongs to the folylpolyglutamate synthase family
tkt_1	Transketolase	109	84	0	136	100.0	61.8181818182	inf	8.488403460946734e-34	2.4735207685198783e-30	SP_1615	Transketolase; Catalyzes the transfer of a two-carbon ketol group from a ketose donor to an aldose acceptor, via a covalent intermediate with the cofactor thiamine pyrophosphate
mtlD	Mannitol-1-phosphate 5-dehydrogenase	101	57	8	163	92.6605504587	74.0909090909	36.103070175438596	3.1570277324514597e-33	9.199578812363553e-30	SP_0397	Mannitol-1-phosphate 5-dehydrogenase; Identified by similarity to EGAD:16282; match to protein family HMM PF01232; match to protein family HMM PF08125
mtlR	hypothetical protein;Transcriptional regulator MtlR	100	57	9	163	91.7431192661	74.0909090909	31.773879142300196	6.070448678942552e-32	1.7689287450438597e-28	SP_0395	Putative transcriptional regulator; Identified by similarity to GP:3025455
pinR	hypothetical protein;Serine recombinase PinR	109	95	0	125	100.0	56.8181818182	inf	3.727808321536124e-30	1.0862833448956265e-26	SP_1040	Site-specific recombinase, resolvase family; Identified by match to protein family HMM PF00239; match to protein family HMM PF07508
bbmA_2~~~bbmA_1~~~bbmA~~~nplT_2	Intracellular maltogenic amylase;Neopullulanase;hypothetical protein;Cyclomaltodextrinase	109	97	0	123	100.0	55.9090909091	inf	2.956139256705772e-29	8.614189794040619e-26	SP_0342	Glucan 1,6-alpha-glucosidase; The physiological substrates may be short isomaltosaccharides
bcgIB	hypothetical protein;Restriction enzyme BgcI subunit beta	109	141	0	79	100.0	35.9090909091	inf	6.212527301885383e-17	1.8103304557694006e-13	SP_1037	Putative type II restriction endonuclease; Possibly and isoschizomer of BcgI; identified by match to protein family HMM PF07674
sacA	hypothetical protein;Sucrose-6-phosphate hydrolase	109	152	0	68	100.0	30.9090909091	inf	3.2640725773748743e-14	9.511507490470384e-11	SP_1795	Putative sucrose-6-phosphate hydrolase; Identified by similarity to EGAD:14662; match to protein family HMM PF00251; match to protein family HMM TIGR01322; Belongs to the glycosyl hydrolase 32 family
group_2391	Antitoxin PezA	109	153	0	67	100.0	30.4545454545	inf	3.901137079331046e-14	1.1367913449170669e-10	SP_1050	Antitoxin PezA; Antitoxin component of a type II toxin-antitoxin (TA) system. Upon expression in E.coli neutralizes the toxic effect of cognate toxin PezT. Represses transcription of its own operon, PezT acts as a corepressor, considerably increasing repression
pezT_2~~~pezT~~~pezT_1~~~pezT_3	Toxin PezT	14	0	95	220	12.8440366972	100.0	inf	1.06288070799929e-07	0.0003097234383109931	SP_1051	Toxin PezT; Toxic component of a type II toxin-antitoxin (TA) system. Phosphorylates UDP-N-acetyl-D-glucosamine (UNAG) on the 3'-hydroxyl group of the N-acetyl-D-glucosamine moiety, yielding UNAG-3P. UNAG-3P inhibits MurA, the first committed step in cell wall synthesis, which is then blocked. Upon expression in E.coli results in decreased cell growth and viability, followed 3 hours later by grow…
haeIIIM	Modification methylase HaeIII;hypothetical protein	108	180	1	40	99.0825688073	18.1818181818	24.0	5.937534954524616e-07	0.0017301976857484731	SP_0569	Type II DNA modification methyltransferase, truncation; Identified by similarity to EGAD:8482

## Sheet: S5 Table
S5 Table. Genes significantly absent from serotype 5
Panaroo_ID	Panaroo_Annotation	Number_pos_present_in	Number_neg_present_in	Number_pos_not_present_in	Number_neg_not_present_in	Sensitivity	Specificity	Odds_ratio	Naive_p	Bonferroni_p	RefSeq_Locus_Tag	String-Annotation
glyG_5~~~glyE_4~~~gtfB_1~~~glyG_2~~~glyE_3~~~gtfB_3~~~glyG_8~~~glyG_1~~~epsH~~~glyE_2~~~glyD_2~~~gtfB_2~~~glyE_8	Glycosyltransferase GlyG;Glycosyltransferase GlyE;UDP-N-acetylglucosamine--peptide N-acetylglucosaminyltransferase stabilizing protein GtfB;hypothetical protein;Putative glycosyltransferase EpsH;Glycosyltransferase GlyD	7	202	102	18	6.42201834862	8.18181818182	0.00611531741409435	1.315457696519312e-56	3.833243727657275e-53	SP_1771	Glycosyl transferase, family 2/glycosyl transferase family 8; Identified by match to protein family HMM PF00535; match to protein family HMM PF01501
argG_2~~~argG_3~~~argG~~~argG_1	Argininosuccinate synthase	0	177	109	43	0.0	19.5454545455	0.0	5.792593482478937e-52	1.6879617407943623e-48	SP_0113	annotation not available
group_1008	hypothetical protein;IS5 family transposase IS1381A	0	151	109	69	0.0	31.3636363636	0.0	9.901885290058996e-40	2.8854093735231914e-36	SP_1310	IS1381, transposase OrfA; Identified by similarity to EGAD:33136
relK~~~yoeB	Toxin RelK;Toxin YoeB	0	138	109	82	0.0	37.2727272727	0.0	1.978538410730939e-34	5.765460928869957e-31	SP_1740	Addiction module toxin, Txe/YoeB family; Identified by similarity to EGAD:160568; match to protein family HMM PF06769; match to protein family HMM TIGR02116
dpnC_2~~~dpnC_1~~~dpnC	Type-2 restriction enzyme DpnI	5	152	104	68	4.5871559633	30.9090909091	0.0215080971659919	2.5635411252316915e-32	7.47015883892515e-29	SP_1850	Type-2 restriction enzyme DpnI; Recognizes the double-stranded and methylated sequence G(Me)ATC and cleaves after A-2
pcp_1~~~pcp_2~~~pcp_3	Pyrrolidone-carboxylate peptidase	0	90	109	130	0.0	59.0909090909	0.0	8.009628104736597e-20	2.3340056297202444e-16	SP_2060	Pyrrolidone-carboxylate peptidase 2; Removes 5-oxoproline from various penultimate amino acid residues except L-proline; Belongs to the peptidase C15 family
ntpA~~~ntpA_1~~~ntpA_2	V-type sodium ATPase catalytic subunit A	4	94	105	126	3.66972477064	57.2727272727	0.05106382978723404	1.2927217810863667e-15	3.7669912700856725e-12	SP_1317	V-type ATP synthase alpha chain; Produces ATP from ADP in the presence of a proton gradient across the membrane. The V-type alpha chain is a catalytic subunit
yjhC_2	putative oxidoreductase YjhC	4	94	105	126	3.66972477064	57.2727272727	0.05106382978723404	1.2927217810863667e-15	3.7669912700856725e-12	SP_1325	Oxidoreductase, Gfo/Idh/MocA family; Identified by match to protein family HMM PF01408; match to protein family HMM PF02894
ntpB	V-type sodium ATPase subunit B	4	94	105	126	3.66972477064	57.2727272727	0.05106382978723404	1.2927217810863667e-15	3.7669912700856725e-12	SP_1316	V-type ATP synthase beta chain; Produces ATP from ADP in the presence of a proton gradient across the membrane. The V-type beta chain is a regulatory subunit
ntpC	V-type sodium ATPase subunit C	4	94	105	126	3.66972477064	57.2727272727	0.05106382978723404	1.2927217810863667e-15	3.7669912700856725e-12	SP_1319	V-type sodium ATP synthase, subunit C; Identified by similarity to EGAD:14708; match to protein family HMM PF01992
ntpG	V-type sodium ATPase subunit G	4	94	105	126	3.66972477064	57.2727272727	0.05106382978723404	1.2927217810863667e-15	3.7669912700856725e-12	SP_1318	V-type sodium ATP synthase, subunit G; Identified by similarity to EGAD:22807; match to protein family HMM PF01990
ntpD	V-type sodium ATPase subunit D	4	94	105	126	3.66972477064	57.2727272727	0.05106382978723404	1.2927217810863667e-15	3.7669912700856725e-12	SP_1315	V-type ATP synthase subunit D; Produces ATP from ADP in the presence of a proton gradient across the membrane
murR	hypothetical protein;HTH-type transcriptional regulator MurR	4	94	105	126	3.66972477064	57.2727272727	0.05106382978723404	1.2927217810863667e-15	3.7669912700856725e-12	SP_1331	Putative phosphosugar-binding transcriptional regulator; Identified by match to protein family HMM PF01380
phoU_1~~~phoU_3~~~phoU_2	Phosphate-specific transport system accessory protein PhoU	3	89	106	131	2.75229357798	59.5454545455	0.041657833368666526	2.3201714992141684e-15	6.7609797487100865e-12	SP_1830	Putative phosphate transport system regulatory protein PhoU; Identified by similarity to GP:4530451
xerC_2~~~xerC_1~~~xerC_4	Tyrosine recombinase XerC;hypothetical protein	0	53	109	167	0.0	75.9090909091	0.0	9.307134092032439e-11	2.7120988744182527e-07	SP_1129	Integrase/recombinase, phage integrase family; Identified by match to protein family HMM PF00589; Belongs to the 'phage' integrase family
galE_1~~~lnpD_1~~~lnpD_2~~~galE_2	UDP-glucose 4-epimerase	3	89	106	131	2.75229357798	59.5454545455	0.041657833368666526	2.3201714992141684e-15	6.7609797487100865e-12	SP_1828	UDP-glucose 4-epimerase; Identified by similarity to EGAD:102423; match to protein family HMM PF01370; match to protein family HMM PF07993; match to protein family HMM TIGR01179
galT_1~~~galT_2	Galactose-1-phosphate uridylyltransferase	3	88	106	132	2.75229357798	60.0	0.04245283018867924	5.296633226908029e-15	1.543438922321e-11	SP_1829	Galactose-1-phosphate uridylyltransferase 1; Identified by similarity to EGAD:99034; match to protein family HMM PF01087; match to protein family HMM PF02744; match to protein family HMM TIGR01239
atpE_2	hypothetical protein;V-type proton ATPase subunit E	5	94	104	126	4.5871559633	57.2727272727	0.06444353518821604	1.428711456787448e-14	4.1632651850786235e-11	SP_1320	V-type sodium ATP synthase, subunit E; Identified by similarity to EGAD:22735
ntpK	V-type sodium ATPase subunit K;hypothetical protein	5	93	104	127	4.5871559633	57.7272727273	0.06565343258891645	3.231125385004105e-14	9.415499371901961e-11	SP_1321	V-type sodium ATP synthase, subunit K; Identified by similarity to EGAD:18019; match to protein family HMM PF00137; Belongs to the V-ATPase proteolipid subunit family
fucU	L-fucose mutarotase	3	73	106	147	2.75229357798	66.8181818182	0.05699147066425433	1.047017661369295e-11	3.0510094652301254e-08	SP_2165	Fucose operon FucU protein; Identified by match to protein family HMM PF05025; Belongs to the RbsD / FucU family

## Sheet: S6 Table
S6 Table. Genes significantly present in serotype 12F
Panaroo_ID	Panaroo_Annotation	Number_pos_present_in	Number_neg_present_in	Number_pos_not_present_in	Number_neg_not_present_in	Sensitivity	Specificity	Odds_ratio	Naive_p	Bonferroni_p	RefSeq_Locus_Tag	String-Annotation
yhdJ~~~dpnA_1	hypothetical protein;DNA adenine methyltransferase YhdJ;Modification methylase DpnIIB	32	25	0	195	100.0	88.6363636364	inf	2.9181445402600743e-25	7.9636164503697425e-22	SP_1431	Methyltransferase; Possibly an isoschizomer of XbaI; identified by similarity to GP:2995646; match to protein family HMM PF01555; Belongs to the N(4)/N(6)-methyltransferase family
pezT_1~~~pezT~~~pezT_2	Toxin PezT	30	16	2	204	93.75	92.7272727273	191.25	6.183694902783608e-25	1.6875303389696467e-21	SP_1051	Toxin PezT; Toxic component of a type II toxin-antitoxin (TA) system. Phosphorylates UDP-N-acetyl-D-glucosamine (UNAG) on the 3'-hydroxyl group of the N-acetyl-D-glucosamine moiety, yielding UNAG-3P. UNAG-3P inhibits MurA, the first committed step in cell wall synthesis, which is then blocked. Upon expression in E.coli results in decreased cell growth and viability, followed 3 hours later by grow…
lysA_2~~~sbnH	hypothetical protein;Diaminopimelate decarboxylase;2-[(L-alanin-3-ylcarbamoyl)methyl]-2-hydroxybutanedioate decarboxylase	32	39	0	181	100.0	82.2727272727	inf	4.656795772077752e-21	1.2708395662000185e-17	SP_0166	Pyridoxal-dependent decarboxylase, Orn/Lys/Arg family; Identified by match to protein family HMM PF02784
mtlD	Mannitol-1-phosphate 5-dehydrogenase	32	57	0	163	100.0	74.0909090909	inf	4.5494465936788125e-17	1.241543975414948e-13	SP_0397	Mannitol-1-phosphate 5-dehydrogenase; Identified by similarity to EGAD:16282; match to protein family HMM PF01232; match to protein family HMM PF08125
mtlR	hypothetical protein;Transcriptional regulator MtlR	32	57	0	163	100.0	74.0909090909	inf	4.5494465936788125e-17	1.241543975414948e-13	SP_0395	Putative transcriptional regulator; Identified by similarity to GP:3025455
pinR	hypothetical protein;Serine recombinase PinR	32	95	0	125	100.0	56.8181818182	inf	5.075074750461885e-11	1.3849878994010483e-07	SP_1040	Site-specific recombinase, resolvase family; Identified by match to protein family HMM PF00239; match to protein family HMM PF07508
degA_3~~~degA_2~~~rbsR	HTH-type transcriptional regulator DegA;Ribose operon repressor	32	101	0	119	100.0	54.0909090909	inf	3.220445371153404e-10	8.788595417877639e-07	SP_1799	Sugar-binding transcriptional regulator, LacI family; Identified by match to protein family HMM PF00356; match to protein family HMM PF00532
relK~~~yoeB	Toxin RelK;Toxin YoeB	32	138	0	82	100.0	37.2727272727	inf	2.356172409695403e-06	0.006429994506058755	SP_1740	Addiction module toxin, Txe/YoeB family; Identified by similarity to EGAD:160568; match to protein family HMM PF06769; match to protein family HMM TIGR02116
bcgIB	hypothetical protein;Restriction enzyme BgcI subunit beta	32	141	0	79	100.0	35.9090909091	inf	2.6785637410625887e-06	0.0073098004493598046	SP_1037	Putative type II restriction endonuclease; Possibly and isoschizomer of BcgI; identified by match to protein family HMM PF07674

## Sheet: S7 Table
S7 Table. Genes significantly absent from serotype 12F
Panaroo_ID	Panaroo_Annotation	Number_pos_present_in	Number_neg_present_in	Number_pos_not_present_in	Number_neg_not_present_in	Sensitivity	Specificity	Odds_ratio	Naive_p	Bonferroni_p	RefSeq_Locus_Tag	String-Annotation
iga_5~~~iga_3~~~iga_2~~~iga_1	Immunoglobulin A1 protease;hypothetical protein	0	208	32	12	0.0	5.45454545455	0.0	6.198281092907633e-31	1.691510910254493e-27	SP_0664	Zinc metalloprotease ZmpB; Is a virulence factor capable of inducing inflammation in the lower respiratory tract, by increasing tumor necrosis factor alpha (TNF-alpha) concentration in the lungs. Also appears to have other functions important in virulence in models of pneumonia and septicemia; Belongs to the peptidase M26 family
secA_3~~~secA_1~~~secA_2	Protein translocase subunit SecA;hypothetical protein	8	218	24	2	25.0	0.909090909091	0.0030581039755351682	1.4264883209465952e-24	3.892886627863259e-21	SP_1759	Protein translocase subunit SecA 2; Part of the Sec protein translocase complex. Interacts with the SecYEG preprotein conducting channel. Has a central role in coupling the hydrolysis of ATP to the transfer of proteins into and across the cell membrane, serving as an ATP-driven molecular motor driving the stepwise translocation of polypeptide chains across the membrane
gtfA_2	UDP-N-acetylglucosamine--peptide N-acetylglucosaminyltransferase GtfA subunit	8	218	24	2	25.0	0.909090909091	0.0030581039755351682	1.4264883209465952e-24	3.892886627863259e-21	SP_1758	Glycosyltransferase Gtf1; An N-acetylglucosaminyl transferase that is part of the accessory SecA2/SecY2 system specifically required to export serine-rich repeat cell wall proteins usually encoded upstream in the same operon
gtfB_2~~~dapH_1~~~dapH_2~~~gtfB_1	UDP-N-acetylglucosamine--peptide N-acetylglucosaminyltransferase stabilizing protein GtfB;2345-tetrahydropyridine-26-dicarboxylate N-acetyltransferase;hypothetical protein	1	194	31	26	3.125	11.8181818182	0.004323245759893582	7.03272834202554e-23	1.91923156453877e-19	SP_1770	Glycosyl transferase, family 8; Identified by match to protein family HMM PF01501
group_2355	IS1182 family transposase IS663;hypothetical protein	0	180	32	40	0.0	18.1818181818	0.0	8.382232389739534e-21	2.2875112191599186e-17	SP_1806	Conserved domain protein; Identified by similarity to GP:8918792
haeIIIM	Modification methylase HaeIII;hypothetical protein	0	180	32	40	0.0	18.1818181818	0.0	8.382232389739534e-21	2.2875112191599186e-17	SP_0569	Type II DNA modification methyltransferase, truncation; Identified by similarity to EGAD:8482
group_2121	Accessory Sec system protein Asp3	8	208	24	12	25.0	5.45454545455	0.019230769230769232	3.862253094241474e-18	1.0540088694184983e-14	SP_1760	Conserved domain protein; Identified by similarity to EGAD:52433
secY_1~~~secY2~~~secY_2~~~secY2_2~~~secY2_1	Protein translocase subunit SecY;Accessory Sec system protein translocase subunit SecY2	8	208	24	12	25.0	5.45454545455	0.019230769230769232	3.862253094241474e-18	1.0540088694184983e-14	SP_1763	Accessory Sec system protein translocase subunit SecY2; Part of the accessory SecA2/SecY2 system specifically required for export of possible cell wall proteins. The central subunit of a protein translocation channel
glyE_4~~~glyE_5~~~glyE_2~~~glyE_3~~~glyE	Glycosyltransferase GlyE	8	208	24	12	25.0	5.45454545455	0.019230769230769232	3.862253094241474e-18	1.0540088694184983e-14	SP_1766	Glycosyl transferase, family 8; Identified by match to protein family HMM PF01501
glyD~~~glyD_2~~~glyD_1~~~glyD_3	Glycosyltransferase GlyD	8	206	24	14	25.0	6.36363636364	0.022653721682847898	2.7754489351674237e-17	7.574200144071899e-14	SP_1767	Glycosyl transferase, family 8; Identified by match to protein family HMM PF01501
glyG_5~~~glyE_4~~~gtfB_1~~~glyG_2~~~glyE_3~~~gtfB_3~~~glyG_8~~~glyG_1~~~epsH~~~glyE_2~~~glyD_2~~~gtfB_2~~~glyE_8	Glycosyltransferase GlyG;Glycosyltransferase GlyE;UDP-N-acetylglucosamine--peptide N-acetylglucosaminyltransferase stabilizing protein GtfB;hypothetical protein;Putative glycosyltransferase EpsH;Glycosyltransferase GlyD	8	202	24	18	25.0	8.18181818182	0.0297029702970297	8.767240392012322e-16	2.3925799029801627e-12	SP_1771	Glycosyl transferase, family 2/glycosyl transferase family 8; Identified by match to protein family HMM PF00535; match to protein family HMM PF01501
glyE_5~~~glyE_8~~~glyE_2~~~gtfB_3~~~glyE_1~~~glyD_2~~~glyE_3~~~gtfB_2~~~gtfB_1	Glycosyltransferase GlyE;UDP-N-acetylglucosamine--peptide N-acetylglucosaminyltransferase stabilizing protein GtfB;Glycosyltransferase GlyD	8	200	24	20	25.0	9.09090909091	0.03333333333333333	4.0524371125867386e-15	1.105910088024921e-11	SP_1765	Glycosyl transferase, family 8; Identified by match to protein family HMM PF01501
group_1008	hypothetical protein;IS5 family transposase IS1381A	0	151	32	69	0.0	31.3636363636	0.0	6.15215002085072e-15	1.6789217406901615e-11	SP_1310	IS1381, transposase OrfA; Identified by similarity to EGAD:33136
nagC	N-acetylglucosamine repressor	0	131	32	89	0.0	40.4545454545	0.0	5.476395707430749e-12	1.4945083885578514e-08	SP_0473	Putative regulator; Identified by match to protein family HMM PF00480
glyG_5~~~glyG_4~~~glyG_3~~~glyG_2~~~glyG_1	Glycosyltransferase GlyG	7	160	25	60	21.875	27.2727272727	0.105	4.50135673135828e-08	0.00012284202519876746	SP_1764	Glycosyl transferase, family 2; Identified by match to protein family HMM PF00535
ntpA~~~ntpA_1~~~ntpA_2	V-type sodium ATPase catalytic subunit A	0	94	32	126	0.0	57.2727272727	0.0	1.5667715744543322e-07	0.0004275719626685873	SP_1317	V-type ATP synthase alpha chain; Produces ATP from ADP in the presence of a proton gradient across the membrane. The V-type alpha chain is a catalytic subunit
atpE_2	hypothetical protein;V-type proton ATPase subunit E	0	94	32	126	0.0	57.2727272727	0.0	1.5667715744543322e-07	0.0004275719626685873	SP_1320	V-type sodium ATP synthase, subunit E; Identified by similarity to EGAD:22735
yjhC_2	putative oxidoreductase YjhC	0	94	32	126	0.0	57.2727272727	0.0	1.5667715744543322e-07	0.0004275719626685873	SP_1325	Oxidoreductase, Gfo/Idh/MocA family; Identified by match to protein family HMM PF01408; match to protein family HMM PF02894
ntpB	V-type sodium ATPase subunit B	0	94	32	126	0.0	57.2727272727	0.0	1.5667715744543322e-07	0.0004275719626685873	SP_1316	V-type ATP synthase beta chain; Produces ATP from ADP in the presence of a proton gradient across the membrane. The V-type beta chain is a regulatory subunit
ntpC	V-type sodium ATPase subunit C	0	94	32	126	0.0	57.2727272727	0.0	1.5667715744543322e-07	0.0004275719626685873	SP_1319	V-type sodium ATP synthase, subunit C; Identified by similarity to EGAD:14708; match to protein family HMM PF01992
ntpG	V-type sodium ATPase subunit G	0	94	32	126	0.0	57.2727272727	0.0	1.5667715744543322e-07	0.0004275719626685873	SP_1318	V-type sodium ATP synthase, subunit G; Identified by similarity to EGAD:22807; match to protein family HMM PF01990
ntpD	V-type sodium ATPase subunit D	0	94	32	126	0.0	57.2727272727	0.0	1.5667715744543322e-07	0.0004275719626685873	SP_1315	V-type ATP synthase subunit D; Produces ATP from ADP in the presence of a proton gradient across the membrane
ntpK	V-type sodium ATPase subunit K;hypothetical protein	0	93	32	127	0.0	57.7272727273	0.0	1.6131650779444427e-07	0.0004402327497710384	SP_1321	V-type sodium ATP synthase, subunit K; Identified by similarity to EGAD:18019; match to protein family HMM PF00137; Belongs to the V-ATPase proteolipid subunit family
galE_1~~~lnpD_1~~~lnpD_2~~~galE_2	UDP-glucose 4-epimerase	0	89	32	131	0.0	59.5454545455	0.0	4.112440974406828e-07	0.0011222851419156233	SP_1828	UDP-glucose 4-epimerase; Identified by similarity to EGAD:102423; match to protein family HMM PF01370; match to protein family HMM PF07993; match to protein family HMM TIGR01179
phoU_1~~~phoU_3~~~phoU_2	Phosphate-specific transport system accessory protein PhoU	0	89	32	131	0.0	59.5454545455	0.0	4.112440974406828e-07	0.0011222851419156233	SP_1830	Putative phosphate transport system regulatory protein PhoU; Identified by similarity to GP:4530451
folE	GTP cyclohydrolase 1	19	207	13	13	59.375	5.90909090909	0.09178743961352658	6.730950915078507e-07	0.0018368765047249247	SP_0291	GTP cyclohydrolase 1; Identified by similarity to EGAD:42029; match to protein family HMM PF01227; match to protein family HMM TIGR00063
tkt_1	Transketolase	0	84	32	136	0.0	61.8181818182	0.0	1.0548343718515107e-06	0.0028786430007827725	SP_1615	Transketolase; Catalyzes the transfer of a two-carbon ketol group from a ketose donor to an aldose acceptor, via a covalent intermediate with the cofactor thiamine pyrophosphate

## Sheet: S8 Table
S8 Table. Genes significantly present in Swiss_NT
Panaroo_ID	Panaroo_Annotation	Number_pos_present_in	Number_neg_present_in	Number_pos_not_present_in	Number_neg_not_present_in	Sensitivity	Specificity	Odds_ratio	Naive_p	Bonferroni_p	RefSeq_Locus_Tag	String-Annotation
catE	Catechol-23-dioxygenase	15	0	0	220	100.0	100.0	inf	5.605920006338357e-24	1.7428805299705953e-20	SP_0073	Uncharacterized protein; Identified by similarity to EGAD:45930; match to protein family HMM PF00903
iga_1~~~iga_2	hypothetical protein;Immunoglobulin A1 protease	15	0	0	220	100.0	100.0	inf	5.605920006338357e-24	1.7428805299705953e-20	SP_0071	Zinc metalloprotease ZmpC; Zinc metalloproteinase that specifically cleaves human matrix metalloproteinase 9 (MMP-9), leading to its activation. May play a role in pneumococcal virulence and pathogenicity in the lung; Belongs to the peptidase M26 family
group_2761	hypothetical protein;Modification methylase HpaII	14	0	1	220	93.3333333333	100.0	inf	1.2389083214006916e-21	3.8517659712347504e-18	SP_1336	Cytosine-specific methyltransferase; Identified by similarity to GP:4063721; match to protein family HMM PF00145; match to protein family HMM TIGR00675
pezT_2	Toxin PezT	14	0	1	220	93.3333333333	100.0	inf	1.2389083214006916e-21	3.8517659712347504e-18	SP_1051	Toxin PezT; Toxic component of a type II toxin-antitoxin (TA) system. Phosphorylates UDP-N-acetyl-D-glucosamine (UNAG) on the 3'-hydroxyl group of the N-acetyl-D-glucosamine moiety, yielding UNAG-3P. UNAG-3P inhibits MurA, the first committed step in cell wall synthesis, which is then blocked. Upon expression in E.coli results in decreased cell growth and viability, followed 3 hours later by grow…
pezA_2~~~pezA_3	Antitoxin PezA	14	1	1	219	93.3333333333	99.5454545455	3066.0	1.8505141940919137e-20	5.753248629431759e-17	SP_1050	Antitoxin PezA; Antitoxin component of a type II toxin-antitoxin (TA) system. Upon expression in E.coli neutralizes the toxic effect of cognate toxin PezT. Represses transcription of its own operon, PezT acts as a corepressor, considerably increasing repression
ttuC	hypothetical protein;Sulfur carrier protein adenylyltransferase	15	4	0	216	100.0	98.1818181818	inf	2.1728545944567133e-20	6.755404934165922e-17	SP_0695	Identified by match to protein family HMM PF00899
group_1928	Maltose O-acetyltransferase	15	4	0	216	100.0	98.1818181818	inf	2.1728545944567133e-20	6.755404934165922e-17	SP_0074	Acetyltransferase, CysE/LacA/LpxA/NodL family; Identified by similarity to SP:P77791
xerC_1~~~xerC_4~~~xerC_7	Tyrosine recombinase XerC	13	1	2	219	86.6666666667	99.5454545455	1423.5	1.9091577232780656e-18	5.9355713616715064e-15	SP_1147	Integrase/recombinase, phage integrase family, truncation; Identified by similarity to GP:8953580
iga_1~~~iga_4~~~iga~~~iga_2	Immunoglobulin A1 protease;hypothetical protein	15	22	0	198	100.0	90.0	inf	5.2494954777931644e-14	1.6320681440458948e-10	SP_1154	Immunoglobulin A1 protease; Zinc metalloproteinase which cleaves human immunoglobulin A1 (IgA1) in the hinge region, rendering it less efficient in coating the surface of colonizing or invading pneumococci. Strongly contributes to virulence in mice. May be responsible for pneumococcal infection and is potentially involved in distinct stages of pneumococcal disease
group_1296	Glucan 16-alpha-glucosidase	12	5	3	215	80.0	97.7272727273	172.0	5.939307165824926e-14	1.8465305978549696e-10	SP_0342	Glucan 1,6-alpha-glucosidase; The physiological substrates may be short isomaltosaccharides
group_74	IS630 family transposase IS630-Spn1	14	33	1	187	93.3333333333	85.0	79.33333333333333	3.6427630324567755e-10	1.1325350267908115e-06	SP_2014	IS630-Spn1, transposase Orf2; Identified by similarity to GP:5019553
ltxB	Leukotoxin export ATP-binding protein LtxB	7	0	8	220	46.6666666667	100.0	inf	8.96759866885576e-10	2.788026426147256e-06	SP_1953	Toxin secretion ABC transporter, ATP-binding/permease protein; Identified by match to protein family HMM PF00005; match to protein family HMM PF00664; match to protein family HMM PF03412
group_1032	IS30 family transposase ISSpn8	10	13	5	207	66.6666666667	94.0909090909	31.846153846153847	2.245754145328388e-08	6.982049637825957e-05	SP_0915	Putative IS1239, transposase; Identified by similarity to EGAD:19448; match to protein family HMM PF00665
group_3233	Putative prophage phiRv2 integrase	5	0	10	220	33.3333333333	100.0	inf	5.248038020984598e-07	0.0016316150207241116	SP_1129	Integrase/recombinase, phage integrase family; Identified by match to protein family HMM PF00589; Belongs to the 'phage' integrase family

## Sheet: S9 Table
S9 Table. Genes significantly absent from Swiss_NT
Panaroo_ID	Panaroo_Annotation	Number_pos_present_in	Number_neg_present_in	Number_pos_not_present_in	Number_neg_not_present_in	Sensitivity	Specificity	Odds_ratio	Naive_p	Bonferroni_p	RefSeq_Locus_Tag	String-Annotation
secA_3~~~secA_1~~~secA_2	Protein translocase subunit SecA;hypothetical protein	0	218	15	2	0.0	0.909090909091	0.0	7.624051208621096e-22	2.3703175207602987e-18	SP_1759	Protein translocase subunit SecA 2; Part of the Sec protein translocase complex. Interacts with the SecYEG preprotein conducting channel. Has a central role in coupling the hydrolysis of ATP to the transfer of proteins into and across the cell membrane, serving as an ATP-driven molecular motor driving the stepwise translocation of polypeptide chains across the membrane
gtfA_2	UDP-N-acetylglucosamine--peptide N-acetylglucosaminyltransferase GtfA subunit	0	218	15	2	0.0	0.909090909091	0.0	7.624051208621096e-22	2.3703175207602987e-18	SP_1758	Glycosyltransferase Gtf1; An N-acetylglucosaminyl transferase that is part of the accessory SecA2/SecY2 system specifically required to export serine-rich repeat cell wall proteins usually encoded upstream in the same operon
tagU_2~~~tagU_1~~~tagT	Polyisoprenyl-teichoic acid--peptidoglycan teichoic acid transferase TagU;Polyisoprenyl-teichoic acid--peptidoglycan teichoic acid transferase TagT;hypothetical protein	1	220	14	0	6.66666666667	0.0	0.0	1.2389083214006916e-21	3.8517659712347504e-18	SP_0346	Capsular polysaccharide biosynthesis protein Cps4A; Identified by match to protein family HMM PF02916; match to protein family HMM PF03816; match to protein family HMM TIGR00350
mepA	Multidrug export protein MepA;hypothetical protein	2	220	13	0	13.3333333333	0.0	0.0	1.3751882367549227e-19	4.2754602280710547e-16	SP_1939	MATE efflux family protein DinF; Identified by similarity to EGAD:45746; match to protein family HMM PF01554; match to protein family HMM TIGR00797
group_2121	Accessory Sec system protein Asp3	0	208	15	12	0.0	5.45454545455	0.0	9.74525285613905e-17	3.029799112973631e-13	SP_1760	Conserved domain protein; Identified by similarity to EGAD:52433
secY_1~~~secY2~~~secY_2~~~secY2_2~~~secY2_1	Protein translocase subunit SecY;Accessory Sec system protein translocase subunit SecY2	0	208	15	12	0.0	5.45454545455	0.0	9.74525285613905e-17	3.029799112973631e-13	SP_1763	Accessory Sec system protein translocase subunit SecY2; Part of the accessory SecA2/SecY2 system specifically required for export of possible cell wall proteins. The central subunit of a protein translocation channel
glyE_4~~~glyE_5~~~glyE_2~~~glyE_3~~~glyE	Glycosyltransferase GlyE	0	208	15	12	0.0	5.45454545455	0.0	9.74525285613905e-17	3.029799112973631e-13	SP_1766	Glycosyl transferase, family 8; Identified by match to protein family HMM PF01501
asp1~~~asp1_2~~~asp1_1	Accessory Sec system protein Asp1	0	208	15	12	0.0	5.45454545455	0.0	9.74525285613905e-17	3.029799112973631e-13	SP_1762	Uncharacterized protein; Identified by Glimmer2; putative
asp2~~~asp2_1~~~asp2_2	Accessory Sec system protein Asp2	0	208	15	12	0.0	5.45454545455	0.0	9.74525285613905e-17	3.029799112973631e-13	SP_1761	Uncharacterized protein; Identified by Glimmer2; putative
glyD~~~glyD_2~~~glyD_1~~~glyD_3	Glycosyltransferase GlyD	0	206	15	14	0.0	6.36363636364	0.0	4.34788204350805e-16	1.3517565273266528e-12	SP_1767	Glycosyl transferase, family 8; Identified by match to protein family HMM PF01501
gtf3~~~gtf3_3~~~gtf3_2~~~gtf3_1	Glucosyltransferase 3	0	206	15	14	0.0	6.36363636364	0.0	4.34788204350805e-16	1.3517565273266528e-12	SP_1768	Uncharacterized protein; Identified by similarity to EGAD:10887
glyE_5~~~glyE_8~~~glyE_2~~~gtfB_3~~~glyE_1~~~glyD_2~~~glyE_3~~~gtfB_2~~~gtfB_1	Glycosyltransferase GlyE;UDP-N-acetylglucosamine--peptide N-acetylglucosaminyltransferase stabilizing protein GtfB;Glycosyltransferase GlyD	0	200	15	20	0.0	9.09090909091	0.0	1.8207709540093983e-14	5.660776896015219e-11	SP_1765	Glycosyl transferase, family 8; Identified by match to protein family HMM PF01501
gtfB_2~~~dapH_1~~~dapH_2~~~gtfB_1	UDP-N-acetylglucosamine--peptide N-acetylglucosaminyltransferase stabilizing protein GtfB;2345-tetrahydropyridine-26-dicarboxylate N-acetyltransferase;hypothetical protein	0	194	15	26	0.0	11.8181818182	0.0	3.555962588870351e-13	1.1055487688797922e-09	SP_1770	Glycosyl transferase, family 8; Identified by match to protein family HMM PF01501
wfgD	UDP-Glc:alpha-D-GlcNAc-diphosphoundecaprenol beta-13-glucosyltransferase WfgD;hypothetical protein	6	219	9	1	40.0	0.454545454545	0.0030441400304414	9.471102911377285e-12	2.944565895147198e-08	SP_0136	Glycosyl transferase, family 2; Identified by match to protein family HMM PF00535
nagC_2	N-acetylglucosamine repressor	1	195	14	25	6.66666666667	11.3636363636	0.009157509157509158	1.6715192437564273e-11	5.196753328838733e-08	SP_0473	Putative regulator; Identified by match to protein family HMM PF00480
artP_2~~~artP_1~~~artP	hypothetical protein;Arginine-binding extracellular protein ArtP	1	191	14	29	6.66666666667	13.1818181818	0.010845175766641735	8.521162688774594e-11	2.649229479940021e-07	SP_0112	Putative amino acid ABC transporter, periplasmic amino acid-binding protein; Identified by similarity to EGAD:91736; match to protein family HMM PF00497
macB~~~macB_1	Macrolide export ATP-binding/permease protein MacB	1	191	14	29	6.66666666667	13.1818181818	0.010845175766641735	8.521162688774594e-11	2.649229479940021e-07	SP_0111	Putative amino acid ABC transporter, ATP-binding protein; Identified by similarity to EGAD:6883; match to protein family HMM PF00005
group_1932	hypothetical protein;putative sugar transferase EpsL	1	186	14	34	6.66666666667	15.4545454545	0.013056835637480798	5.117488340022481e-10	1.5910271249129895e-06	SP_0350	Capsular polysaccharide biosynthesis protein Cps4E; Identified by similarity to GP:3411126; match to protein family HMM PF02397
glyG_4~~~epsJ_2~~~epsJ~~~glyG_5~~~glyG_2~~~glyG_1	Glycosyltransferase GlyG;putative glycosyltransferase EpsJ;hypothetical protein	0	167	15	53	0.0	24.0909090909	0.0	2.4870294519085986e-09	7.732174565983833e-06	SP_1771	Glycosyl transferase, family 2/glycosyl transferase family 8; Identified by match to protein family HMM PF00535; match to protein family HMM PF01501
group_2355	IS1182 family transposase IS663;hypothetical protein	1	180	14	40	6.66666666667	18.1818181818	0.015873015873015872	3.3415028959155234e-09	1.0388732503401362e-05	SP_1806	Conserved domain protein; Identified by similarity to GP:8918792
haeIIIM	Modification methylase HaeIII;hypothetical protein	1	180	14	40	6.66666666667	18.1818181818	0.015873015873015872	3.3415028959155234e-09	1.0388732503401362e-05	SP_0569	Type II DNA modification methyltransferase, truncation; Identified by similarity to EGAD:8482
ecfT_3~~~ecfT_1~~~ecfT_2	hypothetical protein;Energy-coupling factor transporter transmembrane protein EcfT	0	165	15	55	0.0	25.0	0.0	4.044563048053023e-09	1.2574546516396849e-05	SP_1437	Conserved domain protein; Identified by similarity to EGAD:165223
ecfA2_2~~~ykoD_3~~~pstB~~~ecfA1_1~~~ykoD_2	Energy-coupling factor transporter ATP-binding protein EcfA2;Putative HMP/thiamine import ATP-binding protein YkoD;Phosphate import ATP-binding protein PstB;Energy-coupling factor transporter ATP-binding protein EcfA1	0	165	15	55	0.0	25.0	0.0	4.044563048053023e-09	1.2574546516396849e-05	SP_1438	ABC transporter, ATP-binding protein; Identified by match to protein family HMM PF00005
group_1599	HTH-type transcriptional activator RhaR;hypothetical protein	0	165	15	55	0.0	25.0	0.0	4.044563048053023e-09	1.2574546516396849e-05	SP_1433	Transcriptional regulator, AraC family; Identified by match to protein family HMM PF00165
argG_2~~~argG_3~~~argG~~~argG_1	Argininosuccinate synthase	1	177	14	43	6.66666666667	19.5454545455	0.01735270379338176	7.801785430229213e-09	2.4255750902582624e-05	SP_0113	annotation not available
btuD_6~~~ndvA	Vitamin B12 import ATP-binding protein BtuD;Putative multidrug export ATP-binding/permease protein;Beta-(1-->2)glucan export ATP-binding/permease protein NdvA;hypothetical protein;putative ABC transporter ATP-binding protein	0	162	15	58	0.0	26.3636363636	0.0	8.152568166215196e-09	2.5346334428763044e-05	SP_1435	ABC transporter, ATP-binding protein; Identified by match to protein family HMM PF00005; match to protein family HMM PF00664
msbA_2~~~irtA~~~btuD_1	hypothetical protein;Lipid A export ATP-binding/permease protein MsbA;Iron import ATP-binding/permease protein IrtA;Vitamin B12 import ATP-binding protein BtuD	0	162	15	58	0.0	26.3636363636	0.0	8.152568166215196e-09	2.5346334428763044e-05	SP_1434	ABC transporter, ATP-binding/permease protein; Identified by match to protein family HMM PF00005; match to protein family HMM PF00664
glyG_5~~~glyG_4~~~glyG_3~~~glyG_2~~~glyG_1	Glycosyltransferase GlyG	0	160	15	60	0.0	27.2727272727	0.0	1.2781568735166566e-08	3.9737897197632854e-05	SP_1764	Glycosyl transferase, family 2; Identified by match to protein family HMM PF00535
iga_5~~~iga_3~~~iga_2~~~iga_1	Immunoglobulin A1 protease;hypothetical protein	5	208	10	12	33.3333333333	5.45454545455	0.028846153846153848	1.2968198876882733e-08	4.0318130308228417e-05	SP_0664	Zinc metalloprotease ZmpB; Is a virulence factor capable of inducing inflammation in the lower respiratory tract, by increasing tumor necrosis factor alpha (TNF-alpha) concentration in the lungs. Also appears to have other functions important in virulence in models of pneumonia and septicemia; Belongs to the peptidase M26 family
sacA	hypothetical protein;Sucrose-6-phosphate hydrolase	1	152	14	68	6.66666666667	30.9090909091	0.03195488721804511	1.9416891134659077e-06	0.006036711453765507	SP_1795	Putative sucrose-6-phosphate hydrolase; Identified by similarity to EGAD:14662; match to protein family HMM PF00251; match to protein family HMM TIGR01322; Belongs to the glycosyl hydrolase 32 family
group_1008	hypothetical protein;IS5 family transposase IS1381A	1	151	14	69	6.66666666667	31.3636363636	0.032639545884579	2.3218170305806255e-06	0.0072185291480751645	SP_1310	IS1381, transposase OrfA; Identified by similarity to EGAD:33136
